# Supplementary material for: FID-YOLO: A pedestrian detection model integrating multispectral information in complex environments
Source: PLoS One. 2026 Mar 5;21(3):e0342054. doi: 10.1371/journal.pone.0342054 (PMC12962485; doi:10.1371/journal.pone.0342054)
Supplement: S1 Data — (XLSX) [file pone.0342054.s001.xlsx]

## Sheet: LLVIP Dataset mAP@50 Comparison
epoch	YOLOv5-Vis	YOLOv5-IR	YOLOv6-Vis	YOLOv6-IR	YOLOv7-Vis	YOLOv7-IR	YOLOv8-Vis	YOLOv8-IR	YOLO-MIF	ICAFusion	RGBT-YOLO	FID-YOLO
1	0.22244	0.47726	0.2456	0.59414	0.00406	0.45275	0.14951	0.05804	0.20639	0.504886	0.2513	0.49733
2	0.48901	0.51862	0.49846	0.71736	0.06987	0.70339	0.45689	0.49711	0.60443	0.60406	0.7484	0.72521
3	0.59851	0.39754	0.64684	0.71173	0.2354	0.73944	0.65194	0.62001	0.80926	0.501678	0.7819	0.72302
4	0.68566	0.78414	0.65869	0.76641	0.3268	0.63548	0.6714	0.74849	0.86811	0.846783	0.8644	0.83683
5	0.70031	0.83737	0.76549	0.84071	0.4895	0.87657	0.72931	0.76314	0.94027	0.426824	0.8189	0.88806
6	0.69758	0.82476	0.77373	0.77268	0.4702	0.73359	0.76775	0.72548	0.93668	0.566732	0.8321	0.88084
7	0.69386	0.87788	0.81055	0.85102	0.4351	0.88802	0.79541	0.891	0.94477	0.934299	0.9343	0.8518
8	0.7933	0.6698	0.82606	0.88221	0.6543	0.90011	0.81491	0.82098	0.93375	0.515192	0.9281	0.92417
9	0.81638	0.89592	0.8394	0.89488	0.6128	0.87195	0.83676	0.90486	0.9528	0.919329	0.8937	0.90355
10	0.81261	0.90102	0.83637	0.90351	0.6228	0.92055	0.8353	0.91129	0.95429	0.925283	0.9481	0.93115
11	0.823	0.89113	0.84279	0.84099	0.644	0.90376	0.83045	0.8805	0.95763	0.940999	0.9523	0.94688
12	0.80852	0.87405	0.85416	0.91632	0.7163	0.92424	0.84161	0.90663	0.96479	0.915059	0.9469	0.91498
13	0.82904	0.81371	0.85442	0.8589	0.7155	0.8741	0.84351	0.88854	0.95954	0.924645	0.9518	0.94701
14	0.84815	0.89167	0.85457	0.91499	0.7176	0.93913	0.84984	0.90048	0.96252	0.942609	0.943	0.95364
15	0.85631	0.91829	0.86663	0.92219	0.7114	0.91624	0.87695	0.93487	0.96726	0.92411	0.9442	0.93501
16	0.8637	0.91734	0.8743	0.91534	0.7486	0.93468	0.87578	0.89283	0.96716	0.93856	0.9477	0.94512
17	0.83359	0.92094	0.87156	0.92368	0.6811	0.94243	0.83344	0.92311	0.96577	0.94281	0.9372	0.95928
18	0.86335	0.91913	0.87721	0.92237	0.7611	0.9417	0.87971	0.91141	0.9671	0.879197	0.957	0.95776
19	0.85113	0.92404	0.86112	0.92279	0.7742	0.94487	0.85704	0.93327	0.96671	0.943283	0.9302	0.95672
20	0.87484	0.93011	0.88366	0.9273	0.7744	0.93427	0.88691	0.94669	0.9677	0.941973	0.9137	0.95707
21	0.87237	0.92395	0.88419	0.92906	0.781	0.94634	0.89079	0.9348	0.96999	0.952677	0.9459	0.96468
22	0.87026	0.9295	0.88132	0.93627	0.7795	0.93446	0.89248	0.94496	0.96858	0.948776	0.9338	0.96191
23	0.86719	0.9304	0.89212	0.9311	0.7958	0.94305	0.89127	0.94793	0.97199	0.949055	0.9546	0.96261
24	0.88218	0.92577	0.88678	0.92898	0.7977	0.922	0.8955	0.95193	0.97181	0.955147	0.9447	0.95861
25	0.88303	0.94303	0.88967	0.9381	0.8044	0.94609	0.89604	0.95135	0.97195	0.949589	0.9532	0.96392
26	0.87794	0.93575	0.89051	0.93262	0.8179	0.93628	0.89636	0.94362	0.97177	0.946343	0.9545	0.96373
27	0.88474	0.93879	0.89115	0.93295	0.822	0.94368	0.90032	0.94745	0.97195	0.954324	0.9584	0.96163
28	0.88867	0.94574	0.89449	0.93952	0.8292	0.94246	0.90041	0.96709	0.97336	0.959988	0.9567	0.96625
29	0.88981	0.93897	0.90112	0.92758	0.8318	0.93981	0.90131	0.94298	0.97296	0.954737	0.9547	0.96742
30	0.89186	0.94148	0.8994	0.94013	0.8211	0.95142	0.90426	0.9511	0.97254	0.95206	0.9595	0.97012
31	0.89542	0.9447	0.89835	0.93946	0.8329	0.9449	0.90825	0.94734	0.97275	0.957385	0.9565	0.96999
32	0.89485	0.94418	0.89984	0.94118	0.8385	0.95132	0.91036	0.95443	0.97353	0.960004	0.9572	0.96773
33	0.89568	0.95024	0.90461	0.94239	0.8408	0.94281	0.91121	0.95342	0.97261	0.958289	0.9535	0.96908
34	0.89773	0.94569	0.90308	0.94035	0.8438	0.94942	0.91262	0.95235	0.97303	0.960034	0.9646	0.97112
35	0.89639	0.94195	0.90719	0.93765	0.8455	0.95015	0.91183	0.9474	0.97322	0.965594	0.9607	0.96983
36	0.90023	0.9469	0.90998	0.93954	0.8496	0.95216	0.91497	0.95211	0.97353	0.958586	0.9627	0.9703
37	0.89822	0.95083	0.90903	0.93955	0.8538	0.95554	0.91712	0.9487	0.9733	0.956977	0.9561	0.97008
38	0.89995	0.94796	0.90622	0.94455	0.8588	0.95208	0.91614	0.95908	0.97319	0.958986	0.9484	0.97504
39	0.90021	0.9495	0.90924	0.94364	0.8567	0.95469	0.91512	0.95662	0.97268	0.962821	0.9524	0.97209
40	0.90469	0.95014	0.91275	0.94664	0.8554	0.95326	0.91602	0.96305	0.97282	0.960243	0.9573	0.97311
41	0.90382	0.94895	0.91301	0.94768	0.8614	0.9528	0.91626	0.95827	0.97237	0.958348	0.9623	0.97234
42	0.9076	0.94899	0.91548	0.9424	0.8679	0.95447	0.9193	0.9635	0.97251	0.961842	0.9613	0.97385
43	0.90554	0.94723	0.91368	0.94062	0.8604	0.95068	0.91956	0.95822	0.97264	0.961867	0.963	0.97549
44	0.9071	0.94823	0.91397	0.94239	0.8688	0.95212	0.91799	0.96252	0.97271	0.965693	0.9646	0.97502
45	0.90493	0.95177	0.91573	0.94406	0.8692	0.9482	0.92298	0.9605	0.97312	0.965066	0.9601	0.97325
46	0.90926	0.95316	0.91451	0.94507	0.8735	0.95254	0.92187	0.96224	0.9729	0.959834	0.9632	0.97546
47	0.91104	0.95286	0.91554	0.94673	0.8711	0.9536	0.9217	0.96475	0.97324	0.963827	0.9574	0.97567
48	0.91033	0.95402	0.91614	0.94515	0.8761	0.95411	0.92389	0.9618	0.97356	0.964042	0.9597	0.97524
49	0.9149	0.9554	0.91689	0.94352	0.878	0.95709	0.92389	0.9558	0.97387	0.965327	0.9626	0.97505
50	0.91285	0.95409	0.91744	0.94846	0.8811	0.95198	0.92414	0.95904	0.97382	0.963501	0.9641	0.97629
51	0.91047	0.9524	0.91775	0.94941	0.8855	0.95528	0.92226	0.96262	0.97348	0.961265	0.9657	0.97609
52	0.91396	0.95399	0.91995	0.9496	0.8805	0.9543	0.92645	0.96459	0.97384	0.96584	0.9639	0.97632
53	0.91384	0.9532	0.92145	0.95197	0.8839	0.95456	0.92483	0.96425	0.9738	0.963067	0.9619	0.9766
54	0.91513	0.95386	0.92096	0.95293	0.8839	0.95345	0.92665	0.96534	0.97394	0.963603	0.9638	0.97666
55	0.91514	0.9535	0.9223	0.9484	0.8878	0.95376	0.92762	0.96334	0.97408	0.965416	0.9636	0.97637
56	0.91676	0.95385	0.923	0.9509	0.8849	0.95341	0.92769	0.96374	0.97407	0.965121	0.9663	0.97769
57	0.91699	0.95407	0.92444	0.94998	0.8865	0.9568	0.92679	0.96028	0.97431	0.963455	0.9621	0.97735
58	0.91471	0.95487	0.92528	0.95011	0.8893	0.95466	0.92757	0.95908	0.97424	0.961138	0.962	0.97749
59	0.91594	0.95617	0.92193	0.95038	0.8905	0.9558	0.92913	0.96274	0.97411	0.961475	0.9622	0.97748
60	0.91715	0.95494	0.92229	0.95108	0.8909	0.95578	0.92834	0.95957	0.97423	0.963931	0.9614	0.97795
61	0.91795	0.95481	0.92505	0.95165	0.8922	0.95541	0.92933	0.96123	0.97398	0.965119	0.9639	0.97826
62	0.91881	0.95432	0.92604	0.95283	0.8917	0.95406	0.92913	0.96133	0.97378	0.96275	0.9639	0.97775
63	0.91867	0.95437	0.92489	0.95342	0.8927	0.9546	0.92961	0.96185	0.97391	0.962454	0.9638	0.97813
64	0.92012	0.95538	0.92628	0.95321	0.8935	0.9533	0.92987	0.96144	0.97411	0.961184	0.9642	0.9776
65	0.92077	0.95614	0.92751	0.95233	0.8925	0.95311	0.92885	0.96158	0.97393	0.961846	0.9643	0.97744
66	0.92125	0.95611	0.92786	0.95296	0.8938	0.95424	0.93032	0.96175	0.97411	0.96174	0.9635	0.97773
67	0.92133	0.95615	0.92743	0.95195	0.8955	0.95458	0.93043	0.96395	0.97398	0.961664	0.963	0.97819
68	0.92321	0.95547	0.92801	0.95174	0.8957	0.9546	0.93045	0.96426	0.97377	0.960448	0.9625	0.97773
69	0.92286	0.95398	0.92685	0.95095	0.8978	0.95467	0.93064	0.96364	0.9735	0.963194	0.9625	0.97892
70	0.92382	0.95424	0.92646	0.95184	0.8987	0.95402	0.93103	0.96531	0.97351	0.96164	0.9626	0.97851
71	0.92297	0.95395	0.9283	0.95178	0.8996	0.95409	0.93172	0.96435	0.97337	0.960691	0.9627	0.97894
72	0.92236	0.9541	0.9294	0.95036	0.9007	0.95331	0.93182	0.96501	0.97351	0.959394	0.9624	0.97862
73	0.92332	0.95365	0.9279	0.94932	0.9013	0.95419	0.93251	0.96569	0.9736	0.959873	0.9619	0.97902
74	0.92425	0.95365	0.9287	0.94893	0.9015	0.95483	0.93282	0.96483	0.97367	0.960091	0.9613	0.97932
75	0.92514	0.95383	0.92851	0.94921	0.901	0.95549	0.93208	0.96453	0.97397	0.960143	0.9606	0.97929
76	0.9252	0.95382	0.9287	0.94888	0.9037	0.9552	0.93279	0.9651	0.97382	0.960262	0.9602	0.97888
77	0.9266	0.95423	0.92972	0.94942	0.9039	0.95496	0.93306	0.96541	0.97366	0.960262	0.9599	0.97888
78	0.92695	0.95428	0.92963	0.94927	0.9031	0.95506	0.93331	0.96513	0.97374	0.96029	0.9592	0.97968
79	0.92647	0.95356	0.92953	0.94913	0.9038	0.95479	0.93281	0.96511	0.97395	0.960135	0.9589	0.97988
80	0.92754	0.95365	0.93012	0.94907	0.9038	0.95454	0.9334	0.96461	0.9738	0.960002	0.9589	0.97922
81	0.92759	0.95324	0.93029	0.949	0.9028	0.95458	0.93316	0.96462	0.97394	0.960222	0.959	0.97948
82	0.92798	0.9534	0.93027	0.94914	0.9028	0.95448	0.93373	0.96593	0.97392	0.960638	0.959	0.97933
83	0.92727	0.95327	0.93056	0.9484	0.9032	0.95427	0.93404	0.96561	0.97369	0.960391	0.9592	0.9793
84	0.92747	0.95323	0.93084	0.94809	0.904	0.95376	0.9337	0.96518	0.97382	0.960153	0.959	0.98011
85	0.92744	0.95379	0.93067	0.94705	0.9046	0.95363	0.93392	0.96516	0.97375	0.95974	0.9589	0.97969
86	0.92651	0.95291	0.93033	0.94672	0.905	0.95337	0.93403	0.96564	0.9737	0.959619	0.9589	0.97992
87	0.9265	0.95262	0.93024	0.94655	0.9054	0.95307	0.93459	0.96566	0.97379	0.959565	0.9592	0.97977
88	0.9263	0.95285	0.93027	0.94678	0.9059	0.95281	0.9347	0.96553	0.97367	0.958785	0.9592	0.97966
89	0.92689	0.95285	0.93038	0.94629	0.9057	0.95243	0.93453	0.96541	0.97386	0.958272	0.959	0.97957
90	0.92693	0.95277	0.93006	0.94584	0.9066	0.95274	0.93487	0.96541	0.97369	0.958745	0.9589	0.97963
91	0.92687	0.95252	0.9308	0.94569	0.9067	0.9529	0.93547	0.9655	0.97362	0.958369	0.9594	0.97975
92	0.92665	0.95235	0.93063	0.94532	0.9061	0.95304	0.93575	0.96544	0.97345	0.958235	0.9597	0.97995
93	0.92797	0.95201	0.93115	0.94526	0.9057	0.95273	0.93591	0.96506	0.97323	0.957904	0.9596	0.97997
94	0.9282	0.95203	0.93087	0.94546	0.9063	0.95301	0.93643	0.96435	0.97314	0.957734	0.9598	0.97978
95	0.92838	0.95198	0.93149	0.94526	0.9058	0.95298	0.93634	0.96426	0.97326	0.957349	0.9598	0.97955
96	0.9288	0.95196	0.93137	0.94517	0.9055	0.95314	0.93601	0.96397	0.97313	0.956665	0.9598	0.97936
97	0.92871	0.95192	0.93151	0.94501	0.9053	0.95307	0.93564	0.96411	0.97307	0.957123	0.9595	0.97954
98	0.92865	0.95124	0.93157	0.94473	0.905	0.95289	0.93577	0.9641	0.973	0.956654	0.9595	0.97965
99	0.92892	0.95148	0.9318	0.94466	0.9056	0.95301	0.9351	0.96279	0.97281	0.956557	0.9593	0.98014
100	0.92937	0.95117	0.9319	0.94485	0.9055	0.95292	0.93486	0.96193	0.97254	0.956415	0.959	0.97998

## Sheet: M3FD Dataset mAP@50 Comparison
epoch	YOLOv5-Vis	YOLOv5-IR	YOLOv6-Vis	YOLOv6-IR	YOLOv7-tiny-Vis	YOLOv7-tiny-IR	YOLOv8-Vis	YOLOv8-IR	YOLO-MIF	ICAFusion	RGBT-YOLO	FID-YOLO
1	0.00192	0.00104	0.00519	0.00229	0.00185	0.00489	0.0062	0.00106	0.02875	0.000189901	0.000218	9e-05
2	0.01902	0.02727	0.00636	0.04475	0.01179	0.03786	0.03397	0.0318	0.13657	0.000409539	0.000333	0.03736
3	0.05316	0.04411	0.05316	0.08881	0.07496	0.0889	0.06946	0.07802	0.20231	0.00230606	0.007125	0.07736
4	0.09515	0.1421	0.08442	0.09203	0.09584	0.17647	0.13935	0.18819	0.27126	0.008994	0.0127	0.07273
5	0.12118	0.21138	0.11627	0.15885	0.18736	0.23505	0.17537	0.2427	0.34302	0.0208358	0.02484	0.1459
6	0.18185	0.23661	0.15533	0.18722	0.21015	0.23645	0.2178	0.27674	0.37277	0.0266929	0.08246	0.18015
7	0.17651	0.26354	0.17258	0.22003	0.22642	0.30936	0.24711	0.30908	0.43104	0.0789067	0.05075	0.22002
8	0.23248	0.30077	0.19404	0.25799	0.25324	0.30403	0.27852	0.27655	0.44523	0.0328344	0.09927	0.30633
9	0.2459	0.32008	0.23506	0.24922	0.25459	0.35065	0.3144	0.33197	0.45898	0.0789345	0.1797	0.33553
10	0.26021	0.337	0.22575	0.25152	0.2982	0.37497	0.31227	0.38388	0.46748	0.11209	0.2099	0.2822
11	0.30547	0.3537	0.28042	0.2955	0.34428	0.40418	0.32783	0.36784	0.49362	0.103149	0.2474	0.35616
12	0.31188	0.36793	0.25734	0.32419	0.33134	0.41899	0.35586	0.39367	0.50257	0.168635	0.2585	0.39909
13	0.33962	0.36679	0.30362	0.31662	0.28204	0.44839	0.38212	0.41426	0.52356	0.154509	0.2768	0.42206
14	0.30298	0.39047	0.31529	0.34836	0.35949	0.42718	0.40774	0.39023	0.54108	0.1958	0.282	0.42931
15	0.37722	0.36261	0.34094	0.36922	0.41389	0.48786	0.416	0.45133	0.53102	0.240089	0.3096	0.45639
16	0.34493	0.4134	0.33543	0.36521	0.38891	0.41044	0.43892	0.45537	0.54052	0.224637	0.3168	0.44465
17	0.40044	0.40606	0.36157	0.3865	0.24182	0.47688	0.44653	0.46807	0.55628	0.151379	0.3235	0.47581
18	0.39986	0.43112	0.37489	0.39565	0.43503	0.49918	0.439	0.43295	0.56334	0.2404	0.3438	0.48866
19	0.40525	0.4244	0.38198	0.38268	0.46584	0.50422	0.45652	0.46301	0.57659	0.23885	0.3443	0.49443
20	0.42929	0.41305	0.36977	0.39397	0.42763	0.49258	0.45895	0.50979	0.58601	0.272957	0.3682	0.53364
21	0.42291	0.44663	0.41163	0.40406	0.47481	0.51074	0.48857	0.50991	0.57997	0.339013	0.3592	0.51994
22	0.43507	0.44749	0.39729	0.42331	0.45633	0.51565	0.50063	0.52489	0.5872	0.331297	0.3998	0.53782
23	0.42744	0.43921	0.41639	0.43532	0.47715	0.54407	0.50944	0.51831	0.58621	0.377894	0.3746	0.52844
24	0.44997	0.44378	0.42378	0.44539	0.48483	0.54201	0.49199	0.52491	0.60238	0.334191	0.4074	0.53752
25	0.47319	0.47861	0.4195	0.43628	0.49214	0.54935	0.52561	0.54189	0.61222	0.375609	0.4112	0.53538
26	0.46877	0.48263	0.43834	0.43766	0.47859	0.5397	0.52021	0.51317	0.6133	0.398112	0.4163	0.55252
27	0.46448	0.4581	0.44101	0.42129	0.49388	0.53822	0.51678	0.5415	0.60634	0.407933	0.4593	0.55022
28	0.47227	0.49265	0.44457	0.46376	0.48378	0.56639	0.53284	0.54042	0.62509	0.388832	0.4457	0.56875
29	0.47434	0.49137	0.46574	0.44532	0.51	0.54182	0.55874	0.54952	0.62701	0.411363	0.4656	0.56031
30	0.48679	0.49698	0.45445	0.46063	0.51189	0.56444	0.54417	0.54697	0.6328	0.462129	0.4763	0.58353
31	0.50743	0.48721	0.46946	0.43897	0.51086	0.56027	0.55335	0.55547	0.63735	0.451016	0.476	0.58221
32	0.49986	0.51509	0.45839	0.46513	0.53074	0.57566	0.56298	0.55304	0.64122	0.479533	0.4875	0.56455
33	0.5044	0.51095	0.47774	0.46442	0.52039	0.57692	0.57137	0.56734	0.64949	0.46631	0.484	0.60671
34	0.48813	0.5072	0.48616	0.4904	0.53473	0.5855	0.58142	0.57575	0.64354	0.465425	0.504	0.58177
35	0.50793	0.51046	0.49598	0.47543	0.52934	0.60317	0.56608	0.56952	0.64402	0.483074	0.5155	0.60577
36	0.52376	0.5174	0.4897	0.49246	0.53833	0.57221	0.58985	0.57947	0.64524	0.498416	0.5377	0.61605
37	0.51915	0.50461	0.49183	0.48789	0.52785	0.59868	0.57046	0.57082	0.66181	0.487321	0.5205	0.59488
38	0.52256	0.52711	0.49907	0.47607	0.55166	0.6089	0.58036	0.58212	0.66378	0.50039	0.5467	0.60812
39	0.52049	0.53405	0.50691	0.48999	0.54995	0.59346	0.59621	0.57046	0.66894	0.507079	0.5305	0.61778
40	0.50858	0.53936	0.49662	0.50328	0.56624	0.58414	0.58667	0.58292	0.66171	0.479292	0.5471	0.61515
41	0.51296	0.52833	0.50352	0.49452	0.54322	0.59899	0.59323	0.59175	0.67289	0.52236	0.5715	0.63745
42	0.53187	0.55173	0.51226	0.50322	0.56742	0.6102	0.59461	0.57703	0.67082	0.512631	0.5568	0.61715
43	0.5483	0.54416	0.52523	0.49208	0.55916	0.59937	0.60479	0.5987	0.67741	0.497008	0.5394	0.62568
44	0.54834	0.54305	0.51655	0.51833	0.56857	0.61323	0.60635	0.60373	0.6803	0.515564	0.5546	0.61032
45	0.5382	0.53871	0.53729	0.51127	0.56143	0.61123	0.5998	0.59346	0.682	0.5402	0.5549	0.63758
46	0.55246	0.53809	0.51278	0.51053	0.56383	0.60926	0.60872	0.59622	0.68013	0.508738	0.5727	0.6521
47	0.54597	0.55727	0.52464	0.52065	0.56782	0.61552	0.61768	0.60771	0.68176	0.544277	0.5443	0.635
48	0.55925	0.55765	0.53165	0.52547	0.58817	0.62132	0.62471	0.62332	0.68657	0.525901	0.5661	0.63952
49	0.57009	0.54135	0.52518	0.51652	0.56376	0.63409	0.61697	0.61553	0.68665	0.54438	0.5901	0.64292
50	0.56678	0.55504	0.52654	0.52877	0.58863	0.62604	0.62259	0.60252	0.69259	0.55683	0.5861	0.65026
51	0.56788	0.5647	0.53103	0.53195	0.58111	0.6309	0.62743	0.60819	0.6919	0.538075	0.5988	0.63828
52	0.58364	0.55895	0.54124	0.54209	0.5925	0.62634	0.63339	0.60696	0.69	0.552893	0.5931	0.65723
53	0.5628	0.56692	0.54025	0.5338	0.58311	0.63626	0.63526	0.62339	0.69594	0.573573	0.6007	0.65474
54	0.58092	0.5542	0.54581	0.51419	0.60319	0.62806	0.62648	0.62599	0.69956	0.576846	0.5933	0.65628
55	0.58517	0.56125	0.54158	0.53401	0.60208	0.62576	0.63288	0.61887	0.69909	0.586535	0.619	0.66283
56	0.57242	0.56393	0.54331	0.51808	0.59924	0.64035	0.63967	0.6287	0.70069	0.592189	0.6193	0.66023
57	0.58246	0.56375	0.56111	0.5435	0.59608	0.63469	0.63396	0.64391	0.70122	0.582664	0.6133	0.65896
58	0.56783	0.56576	0.55358	0.54068	0.60196	0.63865	0.64054	0.63188	0.69987	0.597043	0.6212	0.66136
59	0.58117	0.57003	0.5633	0.55335	0.6054	0.63021	0.63496	0.62959	0.70426	0.596784	0.6199	0.68149
60	0.59719	0.5709	0.56047	0.54549	0.59616	0.6409	0.63552	0.63181	0.70865	0.598849	0.6223	0.67175
61	0.59148	0.5756	0.56263	0.54792	0.59924	0.63763	0.64525	0.63846	0.70693	0.591944	0.6336	0.67764
62	0.59461	0.57148	0.56338	0.54389	0.61877	0.64187	0.64298	0.64119	0.70348	0.607591	0.6318	0.67369
63	0.60199	0.57952	0.56994	0.55475	0.60814	0.64718	0.63747	0.63232	0.70944	0.62048	0.6249	0.67906
64	0.60654	0.57896	0.58052	0.54797	0.6132	0.63767	0.65039	0.63253	0.70466	0.612698	0.6391	0.67849
65	0.60465	0.57151	0.56516	0.55545	0.61976	0.63762	0.64834	0.6272	0.7096	0.620973	0.6045	0.68216
66	0.61	0.59292	0.57025	0.55387	0.60636	0.63753	0.658	0.63085	0.70611	0.621959	0.6418	0.68322
67	0.61344	0.60344	0.56699	0.56451	0.62527	0.64783	0.65885	0.64123	0.71693	0.628871	0.6544	0.68119
68	0.60061	0.59332	0.57142	0.54145	0.61217	0.6476	0.66091	0.64813	0.71451	0.625239	0.6441	0.67855
69	0.61685	0.5935	0.57397	0.55507	0.62379	0.64319	0.6572	0.64227	0.7186	0.645141	0.6509	0.69032
70	0.61396	0.60465	0.56105	0.56842	0.62622	0.65679	0.6651	0.64476	0.72228	0.637822	0.6534	0.68386
71	0.62159	0.58156	0.57568	0.56009	0.63112	0.65424	0.6572	0.64881	0.72128	0.636832	0.6526	0.68493
72	0.60669	0.60031	0.57611	0.56573	0.61393	0.64951	0.66406	0.64266	0.71645	0.644234	0.6641	0.6956
73	0.61354	0.60249	0.58234	0.55507	0.62798	0.64485	0.6626	0.65291	0.72394	0.651217	0.66	0.68843
74	0.61284	0.59367	0.5727	0.56691	0.61834	0.65599	0.65615	0.64457	0.72495	0.647546	0.6727	0.69587
75	0.61793	0.59807	0.58276	0.56573	0.62899	0.65402	0.66671	0.64866	0.72239	0.635517	0.6616	0.70358
76	0.62674	0.60697	0.57765	0.56845	0.62938	0.656	0.66654	0.65021	0.72375	0.651279	0.6705	0.70193
77	0.61657	0.61052	0.58865	0.56154	0.63272	0.65811	0.66431	0.65051	0.72924	0.654683	0.6589	0.7007
78	0.62917	0.60722	0.60016	0.5565	0.63986	0.65785	0.65909	0.64541	0.72854	0.665018	0.6746	0.70724
79	0.62337	0.60686	0.59401	0.57285	0.64205	0.65719	0.66669	0.64792	0.72537	0.643554	0.6794	0.70346
80	0.62194	0.60561	0.59673	0.56831	0.63545	0.65567	0.67785	0.65825	0.72687	0.652597	0.6958	0.69288
81	0.64166	0.61391	0.59462	0.58381	0.63605	0.66471	0.67092	0.65755	0.73002	0.679257	0.6829	0.70271
82	0.63389	0.61078	0.6057	0.56422	0.62292	0.66532	0.67138	0.66679	0.72852	0.665048	0.6959	0.71482
83	0.64145	0.6146	0.60787	0.57388	0.64127	0.67105	0.68607	0.66181	0.72884	0.66556	0.6835	0.71007
84	0.63501	0.61971	0.60266	0.57303	0.64205	0.67072	0.67757	0.66312	0.72888	0.680072	0.6912	0.7075
85	0.63752	0.61869	0.59936	0.57613	0.64202	0.66654	0.67824	0.65697	0.73211	0.682372	0.683	0.70563
86	0.6403	0.60631	0.59206	0.58765	0.65253	0.65646	0.69242	0.65764	0.73287	0.68702	0.6924	0.70682
87	0.64058	0.60259	0.61163	0.58467	0.64819	0.67294	0.68314	0.66399	0.73351	0.694591	0.6805	0.71803
88	0.63217	0.62219	0.59911	0.58815	0.64422	0.67233	0.67515	0.66848	0.7351	0.677763	0.6951	0.71191
89	0.6364	0.6005	0.59161	0.58343	0.65511	0.66875	0.68755	0.66736	0.73606	0.689239	0.704	0.72339
90	0.6387	0.61304	0.59563	0.58202	0.65193	0.67053	0.68981	0.67487	0.73825	0.68258	0.6957	0.72279
91	0.63098	0.62702	0.60869	0.58231	0.64889	0.66572	0.68615	0.67244	0.73696	0.692649	0.7057	0.72378
92	0.64415	0.62617	0.61627	0.58869	0.65597	0.67066	0.68694	0.66138	0.73956	0.684628	0.6965	0.71586
93	0.65059	0.62994	0.60907	0.58541	0.66395	0.6764	0.68126	0.67144	0.73936	0.697336	0.6934	0.72229
94	0.63898	0.61569	0.60762	0.60263	0.66062	0.67618	0.67796	0.6645	0.74115	0.700665	0.6982	0.72823
95	0.64672	0.62665	0.60783	0.58247	0.66216	0.69169	0.68198	0.67849	0.74425	0.714667	0.7077	0.72495
96	0.63528	0.63419	0.60836	0.586	0.65868	0.68376	0.69232	0.67128	0.74143	0.711972	0.7134	0.72774
97	0.64604	0.62724	0.61106	0.57725	0.65289	0.68102	0.68673	0.67423	0.73864	0.71418	0.7067	0.726
98	0.65341	0.63514	0.60597	0.5786	0.6536	0.68923	0.69682	0.67942	0.7427	0.697832	0.6958	0.72826
99	0.64906	0.63339	0.62167	0.59014	0.65081	0.68161	0.68697	0.67449	0.74567	0.705307	0.7074	0.72859
100	0.65617	0.63246	0.60595	0.5906	0.65797	0.68831	0.69234	0.67337	0.74514	0.694623	0.7072	0.73843
101	0.65946	0.63156	0.61291	0.5884	0.65733	0.683	0.69487	0.6767	0.74455	0.703183	0.7078	0.72858
102	0.65367	0.63721	0.61957	0.5858	0.6613	0.68617	0.69392	0.67408	0.74646	0.701298	0.698	0.73115
103	0.66121	0.63601	0.6235	0.5857	0.66055	0.68772	0.69036	0.67337	0.74438	0.717222	0.7166	0.73791
104	0.6603	0.64081	0.63278	0.59918	0.65613	0.69405	0.69942	0.67742	0.74491	0.711737	0.7152	0.73652
105	0.66644	0.63264	0.62627	0.59652	0.67285	0.6921	0.69352	0.68722	0.7462	0.717343	0.7192	0.72961
106	0.66545	0.63857	0.62843	0.58897	0.65855	0.69074	0.70189	0.67429	0.74563	0.722496	0.7202	0.73987
107	0.66775	0.63083	0.63572	0.60224	0.66506	0.69093	0.69781	0.67813	0.7455	0.718551	0.7168	0.73894
108	0.66847	0.64786	0.6176	0.59741	0.66607	0.6847	0.69784	0.6757	0.74631	0.713976	0.7189	0.73892
109	0.67069	0.64736	0.63055	0.59358	0.66654	0.68549	0.69406	0.69095	0.74988	0.717051	0.7194	0.7363
110	0.6674	0.66221	0.62473	0.6081	0.66846	0.70088	0.70119	0.68572	0.75289	0.71538	0.7144	0.73912
111	0.67655	0.6448	0.6323	0.59899	0.67735	0.68696	0.70403	0.69318	0.75524	0.715851	0.719	0.73836
112	0.66658	0.66712	0.63055	0.60576	0.67205	0.69051	0.70189	0.68491	0.75622	0.722121	0.7233	0.73975
113	0.66076	0.65328	0.63377	0.60709	0.6637	0.68988	0.70163	0.69052	0.75663	0.724277	0.7279	0.74191
114	0.66642	0.64162	0.632	0.60544	0.67772	0.68822	0.69116	0.68663	0.75703	0.723026	0.7259	0.74485
115	0.67319	0.65588	0.63568	0.60638	0.67732	0.69353	0.69606	0.68954	0.75822	0.733159	0.7197	0.73884
116	0.68495	0.65196	0.63573	0.61451	0.67466	0.69191	0.70373	0.68281	0.75777	0.7352	0.7307	0.74811
117	0.67997	0.66386	0.63568	0.61304	0.68365	0.69112	0.70768	0.68712	0.7587	0.730003	0.7228	0.75216
118	0.6785	0.65206	0.63848	0.6154	0.67707	0.6935	0.70397	0.69307	0.75806	0.730121	0.7344	0.75077
119	0.67695	0.64726	0.63939	0.61046	0.67667	0.70382	0.71093	0.69633	0.75747	0.726789	0.7281	0.74313
120	0.68114	0.65502	0.63413	0.6112	0.68594	0.69861	0.71688	0.69382	0.75796	0.721528	0.7282	0.7488
121	0.68061	0.65496	0.63575	0.61922	0.68575	0.70138	0.71165	0.69324	0.75837	0.718742	0.7252	0.74941
122	0.6788	0.65987	0.63317	0.61453	0.6834	0.69955	0.71091	0.70033	0.75908	0.735118	0.7271	0.75419
123	0.67986	0.66095	0.63418	0.61648	0.68517	0.69838	0.70988	0.70094	0.75833	0.731291	0.7267	0.74815
124	0.68485	0.65838	0.64272	0.62056	0.6863	0.70153	0.71673	0.69875	0.75798	0.730182	0.7182	0.74577
125	0.67974	0.66428	0.6514	0.61547	0.67891	0.70362	0.72468	0.69995	0.75767	0.736932	0.7317	0.74665
126	0.67624	0.66299	0.64247	0.62073	0.68397	0.69927	0.71996	0.6994	0.75761	0.740543	0.7346	0.75475
127	0.67514	0.66305	0.64435	0.622	0.68407	0.69438	0.7131	0.69348	0.75878	0.745239	0.7388	0.7477
128	0.68292	0.66325	0.64458	0.62507	0.68778	0.70102	0.70845	0.69979	0.75927	0.740577	0.7404	0.74948
129	0.68584	0.66752	0.63991	0.62423	0.69317	0.69797	0.71337	0.69902	0.75862	0.73951	0.7409	0.74517
130	0.68051	0.65957	0.65705	0.63053	0.68985	0.69748	0.72112	0.70382	0.76018	0.73894	0.7436	0.74922
131	0.68465	0.67649	0.65335	0.6323	0.69535	0.69971	0.71805	0.70596	0.75966	0.740031	0.7431	0.74544
132	0.69039	0.66761	0.65762	0.62884	0.68986	0.70015	0.71835	0.69439	0.76148	0.751997	0.7432	0.75404
133	0.69519	0.66639	0.64609	0.62617	0.69318	0.69872	0.71281	0.69621	0.76141	0.739507	0.7377	0.7545
134	0.69315	0.66871	0.64347	0.63247	0.69617	0.69588	0.71898	0.69282	0.75954	0.743865	0.7349	0.74817
135	0.69412	0.67615	0.65846	0.61934	0.683	0.70259	0.71811	0.69955	0.76093	0.747138	0.7381	0.75629
136	0.69792	0.66827	0.65523	0.63137	0.6911	0.70462	0.72148	0.69581	0.76187	0.744293	0.736	0.75899
137	0.69359	0.67206	0.65469	0.63548	0.69539	0.70733	0.71946	0.69753	0.76294	0.74197	0.7337	0.76111
138	0.6906	0.67705	0.66107	0.63385	0.69879	0.70902	0.71577	0.70336	0.76474	0.742261	0.7382	0.75693
139	0.69262	0.67249	0.65332	0.63224	0.70245	0.7084	0.72066	0.70249	0.76527	0.74729	0.7383	0.75465
140	0.69337	0.66786	0.65222	0.63034	0.69907	0.70645	0.71878	0.70754	0.76512	0.748938	0.735	0.76248
141	0.69206	0.67053	0.65667	0.62863	0.69882	0.71121	0.72569	0.70513	0.76466	0.753303	0.7443	0.76485
142	0.69828	0.68144	0.65529	0.63147	0.69663	0.7092	0.72116	0.70742	0.76554	0.750132	0.7378	0.76076
143	0.69719	0.67765	0.65977	0.63598	0.69229	0.70924	0.72301	0.7087	0.76505	0.755215	0.7324	0.75885
144	0.69621	0.67511	0.65925	0.63652	0.69986	0.7125	0.72148	0.70912	0.76531	0.765755	0.7354	0.75676
145	0.69126	0.67025	0.65768	0.62903	0.69866	0.70958	0.72153	0.70154	0.76599	0.755435	0.7393	0.76101
146	0.69384	0.67896	0.66156	0.6323	0.70054	0.71236	0.71977	0.70616	0.76545	0.750937	0.7422	0.76073
147	0.69753	0.6758	0.65074	0.63345	0.70228	0.7155	0.71977	0.70957	0.7662	0.757479	0.7452	0.7581
148	0.68944	0.6759	0.65683	0.63028	0.70006	0.71326	0.7214	0.70726	0.76752	0.755745	0.7493	0.76066
149	0.69415	0.67332	0.65814	0.63686	0.70996	0.71199	0.72218	0.70597	0.76642	0.758997	0.7444	0.76471
150	0.69232	0.67548	0.66059	0.63599	0.70564	0.71594	0.73005	0.71458	0.76643	0.760336	0.7486	0.76326
151	0.69879	0.68221	0.66257	0.63375	0.71196	0.71448	0.72772	0.71748	0.7663	0.755126	0.7502	0.76632
152	0.70064	0.68236	0.66516	0.64138	0.71567	0.7087	0.72595	0.72276	0.7666	0.748564	0.7507	0.76425
153	0.70111	0.67845	0.66309	0.63528	0.71177	0.71724	0.72545	0.70795	0.76737	0.750016	0.7505	0.76058
154	0.6997	0.68722	0.66087	0.64481	0.70848	0.71849	0.73274	0.72312	0.76805	0.754403	0.7518	0.75831
155	0.69528	0.688	0.66176	0.64944	0.70646	0.72143	0.73288	0.72184	0.76783	0.752825	0.7519	0.76966
156	0.69982	0.68916	0.66998	0.64792	0.71001	0.71462	0.73211	0.71641	0.76792	0.755605	0.7458	0.76741
157	0.70715	0.68749	0.67643	0.64163	0.71637	0.71311	0.72903	0.72425	0.76815	0.758581	0.7537	0.76366
158	0.70237	0.69078	0.67113	0.64238	0.71789	0.71773	0.72769	0.72685	0.76904	0.76154	0.7549	0.76644
159	0.70773	0.69055	0.66887	0.64381	0.71188	0.71597	0.72818	0.72918	0.76932	0.760537	0.7554	0.76287
160	0.70829	0.69763	0.65793	0.64784	0.71495	0.72223	0.728	0.72455	0.7706	0.760506	0.754	0.76159
161	0.70505	0.69545	0.66263	0.64785	0.71649	0.72171	0.72741	0.72569	0.77041	0.759939	0.7529	0.76004
162	0.70947	0.69054	0.66969	0.64657	0.71621	0.71803	0.73282	0.72049	0.76998	0.759393	0.7518	0.76446
163	0.70765	0.69318	0.6743	0.64614	0.72076	0.71614	0.73297	0.71652	0.76996	0.753573	0.7516	0.76874
164	0.70798	0.69012	0.66754	0.648	0.71847	0.71774	0.7373	0.72046	0.76982	0.75298	0.7541	0.76761
165	0.71108	0.68794	0.6628	0.65242	0.71545	0.71614	0.73565	0.7201	0.77063	0.759281	0.7529	0.77077
166	0.7146	0.68904	0.67295	0.65682	0.72082	0.71369	0.73776	0.72284	0.77173	0.762082	0.757	0.76703
167	0.7137	0.68453	0.67164	0.65199	0.72681	0.71205	0.73738	0.72877	0.77135	0.767366	0.7545	0.76777
168	0.71587	0.68844	0.67436	0.64959	0.72352	0.715	0.73966	0.7256	0.77142	0.766454	0.7574	0.76966
169	0.71313	0.69465	0.67607	0.65112	0.72402	0.72171	0.73981	0.7231	0.77325	0.762634	0.7547	0.76779
170	0.70997	0.69994	0.679	0.65718	0.72834	0.721	0.73621	0.72319	0.77327	0.76377	0.7599	0.77186
171	0.70986	0.69715	0.67578	0.65811	0.72874	0.71567	0.74269	0.72019	0.77282	0.763213	0.7576	0.7734
172	0.71476	0.69475	0.67772	0.65729	0.72519	0.71226	0.74172	0.72007	0.77298	0.760555	0.7579	0.77063
173	0.71425	0.69289	0.67932	0.65543	0.72152	0.72041	0.75075	0.72403	0.77273	0.764773	0.7599	0.76527
174	0.7113	0.69458	0.67668	0.65648	0.71976	0.71689	0.74429	0.72453	0.77289	0.756885	0.7644	0.76991
175	0.71906	0.69975	0.67189	0.65593	0.71518	0.71781	0.73702	0.7288	0.77308	0.76319	0.7609	0.77665
176	0.71678	0.70424	0.67119	0.65944	0.71939	0.72041	0.73714	0.72598	0.7734	0.76443	0.7597	0.77133
177	0.71996	0.69436	0.67351	0.65629	0.72302	0.71815	0.74456	0.72395	0.77418	0.766236	0.7576	0.77404
178	0.71325	0.69524	0.67397	0.65209	0.71794	0.722	0.74312	0.73168	0.77378	0.76534	0.7573	0.77572
179	0.71213	0.69894	0.67615	0.65837	0.71365	0.72125	0.74622	0.72595	0.77325	0.767576	0.7587	0.77529
180	0.71072	0.7008	0.67617	0.66171	0.71397	0.7294	0.74734	0.72544	0.77372	0.766067	0.7599	0.77612
181	0.7107	0.70046	0.67339	0.66038	0.72606	0.72446	0.74736	0.72556	0.7738	0.77083	0.7607	0.77685
182	0.71279	0.69708	0.67508	0.65921	0.72594	0.7197	0.74662	0.73222	0.77404	0.764928	0.7595	0.77869
183	0.71594	0.70191	0.67938	0.6601	0.71988	0.71875	0.7406	0.72772	0.77469	0.7658	0.7601	0.77821
184	0.71471	0.6981	0.67963	0.65532	0.72515	0.72059	0.74358	0.73166	0.77521	0.766	0.7577	0.7774
185	0.72613	0.70217	0.67936	0.65723	0.7231	0.72402	0.74332	0.72767	0.77521	0.766037	0.7597	0.7751
186	0.72418	0.70798	0.67343	0.65475	0.72425	0.72289	0.74198	0.72537	0.77504	0.771765	0.759	0.77419
187	0.7238	0.70936	0.67249	0.65628	0.73005	0.7264	0.74222	0.72542	0.77515	0.764119	0.7613	0.77391
188	0.72602	0.70417	0.67092	0.65754	0.72689	0.72423	0.74034	0.72496	0.77563	0.767359	0.7618	0.77586
189	0.73076	0.70244	0.67362	0.6588	0.72466	0.72692	0.74211	0.72519	0.77576	0.770879	0.765	0.78026
190	0.72564	0.70327	0.67623	0.66161	0.72671	0.73104	0.7502	0.7263	0.77546	0.767541	0.7615	0.78153
191	0.72753	0.70081	0.67731	0.66366	0.72616	0.72387	0.75004	0.72799	0.77553	0.771291	0.7563	0.78243
192	0.7258	0.70375	0.67838	0.6686	0.72594	0.72178	0.74919	0.72494	0.77527	0.771517	0.7607	0.784
193	0.7284	0.70375	0.6757	0.65962	0.72847	0.72306	0.75116	0.72356	0.77544	0.767911	0.7594	0.78525
194	0.72729	0.7043	0.67672	0.669	0.72837	0.73269	0.75029	0.72774	0.77548	0.767028	0.7583	0.78342
195	0.72633	0.71277	0.6791	0.66667	0.72711	0.73007	0.74662	0.72353	0.77668	0.769918	0.7661	0.78461
196	0.72375	0.711	0.67887	0.66782	0.72425	0.72626	0.74806	0.7263	0.7755	0.773539	0.7669	0.78719
197	0.72175	0.7079	0.68168	0.66529	0.73238	0.73218	0.75182	0.72371	0.77661	0.77335	0.7696	0.78586
198	0.72488	0.7072	0.68186	0.66599	0.73138	0.73065	0.75581	0.72422	0.77693	0.777698	0.7701	0.78485
199	0.72786	0.70697	0.68258	0.66492	0.73063	0.73331	0.75408	0.72743	0.77672	0.77673	0.772	0.78383
200	0.72725	0.71019	0.68356	0.66795	0.72916	0.73248	0.75788	0.72955	0.77646	0.778485	0.7693	0.78557
201	0.72107	0.70785	0.6815	0.66996	0.73093	0.72577	0.75672	0.73209	0.77751	0.776992	0.7678	0.78268
202	0.72015	0.70904	0.67868	0.66984	0.73452	0.72759	0.75994	0.73325	0.77756	0.778791	0.7691	0.78236
203	0.72233	0.70852	0.68333	0.67018	0.73661	0.73055	0.75916	0.73004	0.77728	0.778238	0.7709	0.78127
204	0.72519	0.7064	0.68297	0.66374	0.73283	0.73514	0.76038	0.73404	0.77701	0.780404	0.7683	0.78322
205	0.72324	0.71239	0.68185	0.66524	0.73358	0.73409	0.7612	0.73588	0.77687	0.780544	0.7687	0.78361
206	0.72318	0.70911	0.68601	0.66581	0.7344	0.73217	0.7589	0.73108	0.77665	0.779945	0.7707	0.78745
207	0.72597	0.71198	0.68555	0.67049	0.73097	0.73163	0.76178	0.73138	0.7767	0.780791	0.7699	0.78769
208	0.72473	0.7109	0.68228	0.66853	0.73479	0.73128	0.7604	0.72934	0.77701	0.782369	0.7705	0.78721
209	0.72528	0.70833	0.68379	0.66737	0.73759	0.73233	0.75761	0.728	0.77825	0.782115	0.7705	0.78897
210	0.72741	0.70605	0.6832	0.67046	0.73703	0.73309	0.7543	0.7268	0.77881	0.781154	0.7708	0.78642
211	0.72432	0.70679	0.68521	0.6709	0.73874	0.72903	0.75471	0.72793	0.77902	0.779853	0.7718	0.78611
212	0.72643	0.70674	0.68652	0.66749	0.73343	0.72956	0.75378	0.73106	0.77903	0.781006	0.7725	0.78853
213	0.7258	0.70504	0.6877	0.67116	0.73428	0.7278	0.75492	0.73158	0.77858	0.779573	0.7725	0.78792
214	0.72156	0.70232	0.68855	0.67444	0.73258	0.73137	0.76209	0.73416	0.77861	0.778832	0.7736	0.7923
215	0.72096	0.70386	0.68716	0.67332	0.73119	0.73103	0.75987	0.73561	0.77844	0.781136	0.7737	0.79098
216	0.72449	0.70401	0.68961	0.67749	0.7333	0.73355	0.75633	0.73344	0.77867	0.778155	0.7728	0.79182
217	0.73059	0.70509	0.69125	0.67734	0.73345	0.73336	0.75948	0.73085	0.77884	0.779662	0.7742	0.7949
218	0.73132	0.70545	0.69037	0.67468	0.73229	0.73439	0.75816	0.72877	0.77912	0.782267	0.7745	0.79052
219	0.73294	0.70695	0.68776	0.67525	0.73034	0.73781	0.75926	0.72892	0.77902	0.778974	0.7752	0.79071
220	0.7304	0.70955	0.68768	0.67117	0.73082	0.73753	0.7601	0.72866	0.77911	0.780662	0.7752	0.79131
221	0.73291	0.70739	0.68496	0.67375	0.7324	0.73632	0.75598	0.73083	0.7789	0.779142	0.7744	0.78769
222	0.73113	0.70753	0.6856	0.67657	0.73248	0.73843	0.75598	0.73055	0.77824	0.779623	0.774	0.79192
223	0.72812	0.70757	0.68674	0.67606	0.73455	0.73761	0.75861	0.72886	0.77852	0.785363	0.7752	0.79231
224	0.72994	0.70796	0.68782	0.67704	0.73296	0.73451	0.75697	0.72996	0.77862	0.78578	0.7749	0.79057
225	0.73066	0.70653	0.68663	0.67693	0.73376	0.73848	0.75629	0.73285	0.77956	0.78631	0.7765	0.79271
226	0.73048	0.71156	0.68576	0.67567	0.73323	0.73891	0.76072	0.73258	0.77905	0.787184	0.777	0.79038
227	0.73222	0.71518	0.68707	0.67308	0.73889	0.73883	0.76424	0.73365	0.77995	0.787425	0.7764	0.7902
228	0.73663	0.71264	0.68844	0.67316	0.73975	0.73799	0.76346	0.7364	0.78033	0.786528	0.7769	0.79231
229	0.73419	0.7125	0.68999	0.67311	0.73855	0.7384	0.76266	0.73263	0.78031	0.787912	0.777	0.79152
230	0.73874	0.71355	0.69297	0.67281	0.73829	0.74313	0.76286	0.73184	0.78027	0.790265	0.7766	0.79136
231	0.7346	0.71366	0.69149	0.67352	0.73773	0.74289	0.75913	0.73681	0.78027	0.788568	0.7768	0.79125
232	0.73044	0.71243	0.69094	0.67211	0.73606	0.74242	0.76057	0.73267	0.77957	0.788664	0.7782	0.78947
233	0.73195	0.71296	0.68906	0.67412	0.73668	0.73565	0.76001	0.7364	0.78048	0.788449	0.7778	0.78995
234	0.73038	0.71338	0.69002	0.6737	0.73328	0.7426	0.75801	0.73817	0.78087	0.788538	0.7776	0.79169
235	0.73191	0.71455	0.69047	0.67493	0.7373	0.73976	0.75855	0.74009	0.78065	0.789649	0.7761	0.79172
236	0.7301	0.71463	0.69003	0.67385	0.73474	0.74204	0.75843	0.73782	0.78068	0.788256	0.7745	0.79309
237	0.73028	0.71363	0.69268	0.67424	0.73886	0.7417	0.75745	0.73705	0.78125	0.789036	0.7759	0.79209
238	0.73095	0.71398	0.69144	0.67535	0.73835	0.74155	0.75776	0.73291	0.78132	0.787479	0.7738	0.79395
239	0.73271	0.71254	0.69058	0.67574	0.73943	0.74549	0.7584	0.73122	0.78094	0.786684	0.7738	0.79526
240	0.73255	0.71292	0.69082	0.67599	0.74081	0.74531	0.7545	0.73126	0.7811	0.790534	0.774	0.79454
241	0.73269	0.71537	0.69195	0.6762	0.74115	0.74755	0.75553	0.73239	0.78169	0.790056	0.7736	0.79137
242	0.73347	0.71696	0.69435	0.67824	0.73942	0.74863	0.75737	0.73426	0.78158	0.790712	0.7748	0.79511
243	0.73279	0.71342	0.69558	0.67916	0.73946	0.74897	0.75747	0.73512	0.78154	0.790508	0.7745	0.79503
244	0.73336	0.7155	0.6965	0.67993	0.73905	0.74675	0.75788	0.73385	0.78158	0.791567	0.7765	0.79539
245	0.73383	0.71428	0.69602	0.68093	0.73838	0.7466	0.75814	0.73234	0.7822	0.791398	0.7755	0.79701
246	0.73332	0.71723	0.69802	0.68143	0.74013	0.74311	0.75887	0.73354	0.78217	0.788997	0.7759	0.79617
247	0.73301	0.71597	0.69921	0.68077	0.74033	0.74107	0.75681	0.73413	0.78201	0.79072	0.777	0.79537
248	0.73369	0.71878	0.69811	0.68193	0.73891	0.74023	0.75775	0.73427	0.78242	0.788352	0.7759	0.79524
249	0.73525	0.7187	0.69672	0.68337	0.73772	0.74223	0.75781	0.73551	0.78316	0.790861	0.7774	0.79606
250	0.73483	0.71852	0.69733	0.68334	0.73778	0.74266	0.76099	0.7397	0.7833	0.791596	0.7785	0.79616
251	0.7378	0.71776	0.69888	0.68457	0.7395	0.74338	0.76352	0.73966	0.7828	0.79096	0.7786	0.79656
252	0.73798	0.71937	0.69881	0.68429	0.74249	0.7452	0.7623	0.73933	0.78256	0.791729	0.7787	0.79907
253	0.73816	0.71904	0.69922	0.68395	0.73955	0.74447	0.76271	0.73949	0.78268	0.792472	0.7786	0.7996
254	0.73712	0.71826	0.69873	0.68508	0.73985	0.74508	0.76059	0.74088	0.78294	0.791882	0.7773	0.799
255	0.73694	0.71917	0.69996	0.68634	0.73926	0.74525	0.7567	0.73703	0.78339	0.791724	0.7775	0.79747
256	0.73914	0.71979	0.69918	0.68573	0.74022	0.74541	0.75907	0.73666	0.78346	0.790672	0.7774	0.79772
257	0.73792	0.72276	0.70024	0.68575	0.7407	0.74389	0.75723	0.73611	0.78329	0.790903	0.7782	0.79795
258	0.73951	0.72427	0.70022	0.68548	0.73985	0.74301	0.76018	0.73568	0.78318	0.791128	0.7769	0.79899
259	0.73844	0.72328	0.70007	0.68746	0.74027	0.74434	0.76192	0.73586	0.78358	0.791029	0.7776	0.79931
260	0.73743	0.72307	0.70067	0.68636	0.74246	0.74368	0.75877	0.736	0.78333	0.791162	0.7769	0.8022
261	0.73779	0.72424	0.70012	0.68649	0.74214	0.74359	0.7606	0.73679	0.78312	0.787456	0.7785	0.79977
262	0.7382	0.72666	0.69814	0.68683	0.74245	0.74402	0.75712	0.73868	0.78317	0.787366	0.778	0.8019
263	0.73715	0.72387	0.69691	0.68607	0.74265	0.74373	0.75735	0.73831	0.78295	0.791424	0.7779	0.80324
264	0.7382	0.72381	0.69863	0.68754	0.74107	0.74385	0.75863	0.73628	0.7829	0.791307	0.778	0.80134
265	0.73778	0.72464	0.69776	0.68684	0.74088	0.74296	0.75863	0.73622	0.78251	0.791216	0.777	0.80007
266	0.73933	0.72284	0.69778	0.68792	0.74571	0.74186	0.75853	0.74102	0.78232	0.790896	0.7769	0.79921
267	0.73475	0.72297	0.69792	0.68741	0.74041	0.74139	0.76201	0.74009	0.78222	0.791141	0.7766	0.79878
268	0.73609	0.72303	0.69698	0.68874	0.73989	0.74415	0.76165	0.73675	0.7823	0.791344	0.7778	0.79879
269	0.73595	0.72387	0.69744	0.68891	0.73833	0.74364	0.75748	0.74177	0.78256	0.791283	0.7779	0.80018
270	0.7357	0.72399	0.6974	0.68917	0.73895	0.74615	0.75879	0.74156	0.78217	0.791272	0.7778	0.79964
271	0.73753	0.72443	0.69798	0.68956	0.73819	0.74419	0.75877	0.74209	0.78242	0.793898	0.7771	0.80247
272	0.73707	0.72414	0.6973	0.69003	0.73846	0.74645	0.75963	0.74207	0.78255	0.793467	0.7775	0.80177
273	0.74038	0.72462	0.69698	0.68946	0.73777	0.74658	0.75943	0.74183	0.78268	0.792904	0.7784	0.80296
274	0.74167	0.72367	0.69747	0.69083	0.74017	0.74876	0.76117	0.74365	0.78222	0.790925	0.779	0.80385
275	0.74215	0.72543	0.69777	0.68966	0.73953	0.7485	0.76473	0.7438	0.78245	0.78716	0.7784	0.80291
276	0.7417	0.72322	0.69846	0.68988	0.73818	0.74923	0.76352	0.74335	0.78254	0.787267	0.7787	0.80359
277	0.74332	0.72442	0.69802	0.68942	0.73822	0.75051	0.76343	0.74304	0.78272	0.786459	0.7789	0.80391
278	0.74349	0.72628	0.6988	0.68959	0.74	0.74897	0.76346	0.74376	0.78264	0.786412	0.7792	0.80263
279	0.74205	0.72547	0.69795	0.68967	0.73978	0.74767	0.76494	0.74173	0.78262	0.786194	0.778	0.80335
280	0.74165	0.72472	0.69868	0.69216	0.74524	0.74728	0.76261	0.74445	0.78317	0.78607	0.7786	0.80366
281	0.74177	0.72517	0.69807	0.69292	0.74586	0.74955	0.76103	0.74436	0.7836	0.787165	0.7778	0.80351
282	0.74264	0.72673	0.69721	0.69211	0.74624	0.7449	0.76117	0.74323	0.7835	0.786848	0.7806	0.80318
283	0.74303	0.72602	0.69711	0.69234	0.74981	0.74571	0.76	0.7458	0.78344	0.787009	0.7818	0.80312
284	0.74352	0.72654	0.69756	0.6922	0.74926	0.74199	0.7611	0.74547	0.78375	0.788487	0.7816	0.80426
285	0.7437	0.72622	0.69751	0.69205	0.74675	0.74344	0.76636	0.74493	0.7839	0.788425	0.7816	0.80391
286	0.74589	0.72801	0.69775	0.69143	0.74966	0.74385	0.7661	0.74506	0.7842	0.78876	0.782	0.80284
287	0.74334	0.72679	0.69768	0.69087	0.7497	0.74386	0.76524	0.74439	0.7844	0.788905	0.7812	0.80178
288	0.743	0.72795	0.6972	0.69086	0.74783	0.74395	0.76442	0.74624	0.78368	0.789102	0.7823	0.80315
289	0.74272	0.72708	0.69852	0.69123	0.74784	0.74466	0.76218	0.74634	0.78475	0.789361	0.7827	0.80305
290	0.74358	0.72722	0.69904	0.69133	0.74819	0.74479	0.76299	0.74509	0.78432	0.789427	0.7824	0.80606
291	0.74333	0.72722	0.69899	0.69057	0.74842	0.74343	0.76609	0.74401	0.78562	0.790389	0.7825	0.80445
292	0.74377	0.72753	0.69949	0.69019	0.74929	0.74299	0.76631	0.74352	0.78537	0.790304	0.7866	0.80346
293	0.7456	0.72657	0.69932	0.68775	0.74741	0.74323	0.76631	0.74113	0.78494	0.790543	0.7871	0.80297
294	0.74466	0.72831	0.69876	0.68608	0.74826	0.74339	0.76628	0.74183	0.78545	0.790578	0.7869	0.80291
295	0.74401	0.72804	0.69874	0.68617	0.74825	0.74421	0.76658	0.74283	0.78573	0.794531	0.787	0.80222
296	0.74421	0.72815	0.69823	0.68726	0.74818	0.74432	0.76835	0.74348	0.7855	0.79083	0.7878	0.80214
297	0.74385	0.72851	0.69794	0.68697	0.74855	0.74396	0.76774	0.7429	0.78537	0.794799	0.7881	0.80095
298	0.74522	0.72834	0.69854	0.68809	0.74823	0.74374	0.76396	0.74284	0.78614	0.791132	0.7884	0.80088
299	0.74523	0.728	0.69776	0.68723	0.74893	0.74367	0.76415	0.74329	0.78581	0.791372	0.7886	0.80024
300	0.74535	0.72809	0.6977	0.68837	0.74808	0.74476	0.76259	0.73907	0.78675	0.79145	0.7885	0.79995

## Sheet: Generalization Performance
epoch	train/box_loss	train/cls_loss	train/dfl_loss	metrics/precision(B)	metrics/recall(B)	metrics/mAP50(B)	metrics/mAP50-95(B)	val/box_loss	val/cls_loss	val/dfl_loss	lr/pg0	lr/pg1	lr/pg2
1	3.7278	2.4956	3.2704	0.22866	0.22523	0.13662	0.04948	2.7682	2.1397	2.6508	0.070171	0.0033143	0.0033143
2	2.5031	1.7375	2.2479	0.4957	0.35024	0.36446	0.17462	2.1178	1.5758	2.0082	0.040139	0.0066147	0.0066147
3	2.0997	1.4774	1.8849	0.58895	0.39919	0.45447	0.24197	1.8693	1.392	1.7867	0.010073	0.0098821	0.0098821
4	1.8858	1.3036	1.691	0.70896	0.45728	0.54089	0.29498	1.7401	1.2138	1.6528	0.0098515	0.0098515	0.0098515
5	1.753	1.1895	1.599	0.71079	0.496	0.57959	0.3184	1.6708	1.1218	1.5871	0.009802	0.009802	0.009802
6	1.7045	1.1362	1.5553	0.7299	0.50938	0.60983	0.34285	1.5852	1.0729	1.5131	0.0097525	0.0097525	0.0097525
7	1.6561	1.0859	1.5161	0.73963	0.52413	0.62242	0.35459	1.5612	1.035	1.5043	0.009703	0.009703	0.009703
8	1.6184	1.0516	1.49	0.72763	0.52821	0.62625	0.35916	1.5408	1.0289	1.4824	0.0096535	0.0096535	0.0096535
9	1.591	1.0247	1.4705	0.74148	0.538	0.63323	0.35935	1.5446	1.023	1.4773	0.009604	0.009604	0.009604
10	1.5714	1.0041	1.4561	0.76434	0.53867	0.6472	0.37363	1.5175	0.96097	1.4729	0.0095545	0.0095545	0.0095545
11	1.5414	0.97955	1.4446	0.76488	0.55201	0.66281	0.385	1.4871	0.93452	1.4435	0.009505	0.009505	0.009505
12	1.5261	0.96433	1.4311	0.75641	0.56493	0.6673	0.3874	1.4862	0.93667	1.4383	0.0094555	0.0094555	0.0094555
13	1.5267	0.95522	1.4278	0.76771	0.56373	0.67195	0.3908	1.4661	0.91695	1.4238	0.009406	0.009406	0.009406
14	1.5046	0.94001	1.4119	0.76261	0.5616	0.66909	0.39422	1.4611	0.90603	1.4243	0.0093565	0.0093565	0.0093565
15	1.4944	0.92787	1.4056	0.75919	0.57006	0.67357	0.39489	1.4598	0.89659	1.4237	0.009307	0.009307	0.009307
16	1.4827	0.91695	1.3958	0.77169	0.5661	0.67595	0.40206	1.4398	0.89315	1.4124	0.0092575	0.0092575	0.0092575
17	1.4795	0.91738	1.397	0.76758	0.57314	0.6826	0.40103	1.4462	0.89389	1.4069	0.009208	0.009208	0.009208
18	1.4788	0.91158	1.3944	0.76549	0.58248	0.6835	0.40523	1.442	0.8788	1.4112	0.0091585	0.0091585	0.0091585
19	1.4658	0.89705	1.387	0.77596	0.58226	0.68539	0.40584	1.4404	0.87136	1.4131	0.009109	0.009109	0.009109
20	1.4624	0.89473	1.3841	0.76067	0.57803	0.68725	0.40654	1.4285	0.87326	1.3967	0.0090595	0.0090595	0.0090595
21	1.4484	0.88689	1.3767	0.76768	0.57847	0.68861	0.40975	1.4201	0.86679	1.3947	0.00901	0.00901	0.00901
22	1.455	0.88747	1.3758	0.76746	0.58772	0.69502	0.41166	1.4159	0.85872	1.3852	0.0089605	0.0089605	0.0089605
23	1.4484	0.88162	1.3745	0.77017	0.58693	0.69557	0.41574	1.4049	0.85898	1.3797	0.008911	0.008911	0.008911
24	1.4323	0.86937	1.3684	0.77737	0.59352	0.70259	0.41629	1.4157	0.84341	1.3845	0.0088615	0.0088615	0.0088615
25	1.4305	0.86637	1.3647	0.76782	0.59347	0.70008	0.41628	1.4089	0.85019	1.3891	0.008812	0.008812	0.008812
26	1.4341	0.86758	1.3657	0.77005	0.5961	0.69983	0.41819	1.4109	0.83364	1.3873	0.0087625	0.0087625	0.0087625
27	1.4274	0.86054	1.361	0.76346	0.60606	0.70574	0.42075	1.404	0.82887	1.3809	0.008713	0.008713	0.008713
28	1.4167	0.85427	1.3574	0.76893	0.60023	0.70047	0.41807	1.4026	0.83554	1.3833	0.0086635	0.0086635	0.0086635
29	1.4226	0.85621	1.3599	0.76593	0.60246	0.70695	0.42202	1.3926	0.82512	1.3765	0.008614	0.008614	0.008614
30	1.4133	0.84512	1.3548	0.77765	0.59585	0.70405	0.42327	1.3938	0.82139	1.378	0.0085645	0.0085645	0.0085645
31	1.4108	0.84349	1.3518	0.76603	0.60043	0.70671	0.42341	1.3848	0.82598	1.3717	0.008515	0.008515	0.008515
32	1.4071	0.83996	1.351	0.78273	0.59535	0.70527	0.42636	1.3847	0.82045	1.3712	0.0084655	0.0084655	0.0084655
33	1.4043	0.84038	1.3505	0.77777	0.60148	0.70864	0.42602	1.3947	0.82091	1.3739	0.008416	0.008416	0.008416
34	1.4001	0.83538	1.3476	0.77048	0.60239	0.70885	0.42876	1.3785	0.8133	1.3667	0.0083665	0.0083665	0.0083665
35	1.3974	0.83326	1.3427	0.78175	0.60623	0.7137	0.42767	1.3884	0.80926	1.3695	0.008317	0.008317	0.008317
36	1.4043	0.83514	1.3485	0.77803	0.60381	0.70924	0.42785	1.3794	0.80609	1.3666	0.0082675	0.0082675	0.0082675
37	1.4011	0.83301	1.3416	0.77421	0.61401	0.71748	0.43034	1.3756	0.80443	1.3577	0.008218	0.008218	0.008218
38	1.3901	0.823	1.3339	0.78033	0.60448	0.71376	0.43027	1.3754	0.80231	1.3599	0.0081685	0.0081685	0.0081685
39	1.3966	0.82764	1.3398	0.77337	0.61252	0.71713	0.43304	1.3686	0.80247	1.3563	0.008119	0.008119	0.008119
40	1.3855	0.81758	1.3307	0.76811	0.61069	0.71351	0.42809	1.387	0.80486	1.3636	0.0080695	0.0080695	0.0080695
41	1.3918	0.82125	1.3311	0.77487	0.61335	0.71875	0.43268	1.3704	0.79786	1.3567	0.00802	0.00802	0.00802
42	1.3864	0.81619	1.3356	0.77967	0.60789	0.71806	0.43333	1.3701	0.79142	1.3624	0.0079705	0.0079705	0.0079705
43	1.3835	0.81559	1.3307	0.77048	0.61262	0.71676	0.43195	1.3725	0.80078	1.3537	0.007921	0.007921	0.007921
44	1.3702	0.80879	1.3239	0.77759	0.60952	0.71533	0.43315	1.3667	0.7997	1.3521	0.0078715	0.0078715	0.0078715
45	1.3817	0.81056	1.3292	0.77962	0.61268	0.71963	0.43385	1.3738	0.79265	1.3559	0.007822	0.007822	0.007822
46	1.379	0.81334	1.3291	0.7756	0.60799	0.71714	0.43488	1.364	0.79305	1.3505	0.0077725	0.0077725	0.0077725
47	1.3781	0.81228	1.3211	0.77521	0.61669	0.71938	0.4338	1.3743	0.79819	1.3559	0.007723	0.007723	0.007723
48	1.3783	0.81144	1.3203	0.77684	0.61585	0.72005	0.43623	1.3727	0.79642	1.3515	0.0076735	0.0076735	0.0076735
49	1.3736	0.81727	1.3194	0.7772	0.61602	0.72066	0.43641	1.3775	0.79746	1.3476	0.007624	0.007624	0.007624
50	1.3752	0.81864	1.3149	0.78141	0.61393	0.72076	0.43705	1.3724	0.7959	1.3453	0.0075745	0.0075745	0.0075745
51	1.3811	0.81622	1.3141	0.78321	0.61273	0.72163	0.43751	1.3709	0.79907	1.3416	0.007525	0.007525	0.007525
52	1.3789	0.81479	1.3106	0.776	0.61381	0.71934	0.43731	1.3707	0.79746	1.3444	0.0074755	0.0074755	0.0074755
53	1.3765	0.81294	1.3058	0.77881	0.61285	0.72011	0.43671	1.3741	0.80687	1.3396	0.007426	0.007426	0.007426
54	1.3728	0.81597	1.3041	0.77851	0.61639	0.71972	0.43678	1.3719	0.79775	1.3414	0.0073765	0.0073765	0.0073765
55	1.3714	0.81304	1.3025	0.78677	0.61523	0.72303	0.43943	1.37	0.7953	1.3375	0.007327	0.007327	0.007327
56	1.3674	0.81041	1.3028	0.78105	0.61473	0.72336	0.44066	1.3662	0.79625	1.334	0.0072775	0.0072775	0.0072775
57	1.3723	0.80895	1.2969	0.78175	0.62181	0.72497	0.44103	1.3677	0.79364	1.337	0.007228	0.007228	0.007228
58	1.364	0.80699	1.2963	0.78021	0.61746	0.72312	0.44042	1.3666	0.7937	1.332	0.0071785	0.0071785	0.0071785
59	1.3714	0.80994	1.2996	0.77734	0.62215	0.72415	0.43911	1.3726	0.79288	1.3368	0.007129	0.007129	0.007129
60	1.3572	0.80289	1.291	0.78603	0.61581	0.7229	0.43924	1.3689	0.78916	1.3348	0.0070795	0.0070795	0.0070795
61	1.3652	0.80541	1.2943	0.78324	0.61627	0.72424	0.43967	1.3687	0.79001	1.3345	0.00703	0.00703	0.00703
62	1.361	0.80318	1.2951	0.78204	0.61727	0.72636	0.44189	1.3672	0.78883	1.3342	0.0069805	0.0069805	0.0069805
63	1.3638	0.80695	1.2953	0.77867	0.6174	0.72334	0.43935	1.3693	0.79223	1.3331	0.006931	0.006931	0.006931
64	1.3508	0.79657	1.2871	0.77322	0.62634	0.72602	0.44117	1.3689	0.78958	1.3338	0.0068815	0.0068815	0.0068815
65	1.3592	0.80169	1.2879	0.77924	0.62149	0.72568	0.44081	1.3671	0.78954	1.3293	0.006832	0.006832	0.006832
66	1.3572	0.79959	1.295	0.78428	0.6186	0.72396	0.44123	1.3647	0.78624	1.3328	0.0067825	0.0067825	0.0067825
67	1.3533	0.79492	1.2885	0.78085	0.62452	0.72653	0.44174	1.3669	0.78411	1.3294	0.006733	0.006733	0.006733
68	1.3592	0.79744	1.2899	0.77809	0.62402	0.72719	0.44333	1.3633	0.78389	1.3284	0.0066835	0.0066835	0.0066835
69	1.3456	0.79156	1.2838	0.78416	0.6211	0.72671	0.44179	1.3696	0.78612	1.3301	0.006634	0.006634	0.006634
70	1.3542	0.79596	1.2825	0.77662	0.62288	0.72592	0.44224	1.364	0.78607	1.3286	0.0065845	0.0065845	0.0065845
71	1.3485	0.79114	1.2828	0.77956	0.6222	0.72791	0.44362	1.3687	0.7811	1.3299	0.006535	0.006535	0.006535
72	1.3495	0.79124	1.2812	0.7776	0.62376	0.72586	0.44259	1.3657	0.78264	1.3324	0.0064855	0.0064855	0.0064855
73	1.3465	0.79057	1.2841	0.78805	0.62071	0.7266	0.44398	1.3652	0.78058	1.3304	0.006436	0.006436	0.006436
74	1.3454	0.7867	1.2813	0.77489	0.62519	0.72892	0.44426	1.3648	0.78209	1.3317	0.0063865	0.0063865	0.0063865
75	1.3436	0.78413	1.2774	0.77931	0.62706	0.72862	0.44373	1.3678	0.78053	1.3322	0.006337	0.006337	0.006337
76	1.3453	0.78898	1.2768	0.7799	0.62772	0.72999	0.44552	1.363	0.77613	1.3296	0.0062875	0.0062875	0.0062875
77	1.3421	0.78421	1.2794	0.78244	0.62465	0.728	0.44434	1.3649	0.78075	1.328	0.006238	0.006238	0.006238
78	1.3396	0.7837	1.2778	0.78716	0.6208	0.72762	0.44392	1.3662	0.78056	1.3297	0.0061885	0.0061885	0.0061885
79	1.3333	0.78129	1.2765	0.78324	0.6244	0.72921	0.44549	1.3631	0.77829	1.3268	0.006139	0.006139	0.006139
80	1.3462	0.78605	1.278	0.78125	0.63011	0.73182	0.44623	1.363	0.77571	1.3271	0.0060895	0.0060895	0.0060895
81	1.3338	0.7803	1.2722	0.78438	0.62581	0.72932	0.44446	1.3644	0.77621	1.3267	0.00604	0.00604	0.00604
82	1.3358	0.7787	1.2726	0.78703	0.62144	0.7301	0.4442	1.3682	0.77687	1.3285	0.0059905	0.0059905	0.0059905
83	1.3343	0.77931	1.2715	0.77943	0.63127	0.73017	0.44512	1.3651	0.77543	1.3282	0.005941	0.005941	0.005941
84	1.3263	0.77635	1.2693	0.78467	0.6229	0.72827	0.44481	1.3649	0.77521	1.3293	0.0058915	0.0058915	0.0058915
85	1.3285	0.77552	1.2667	0.78176	0.62712	0.72936	0.44433	1.3684	0.77466	1.3295	0.005842	0.005842	0.005842
86	1.3254	0.77045	1.2625	0.7789	0.63083	0.72994	0.44424	1.3666	0.77451	1.3302	0.0057925	0.0057925	0.0057925
87	1.3287	0.76931	1.2605	0.78381	0.63086	0.73232	0.44612	1.3672	0.77179	1.3291	0.005743	0.005743	0.005743
88	1.3302	0.77467	1.2684	0.78123	0.63038	0.73077	0.44566	1.3674	0.77317	1.3309	0.0056935	0.0056935	0.0056935
89	1.3246	0.77049	1.2633	0.78114	0.63223	0.73238	0.44584	1.3685	0.77369	1.3301	0.005644	0.005644	0.005644
90	1.3296	0.77501	1.2701	0.78385	0.62902	0.73143	0.44559	1.3677	0.77472	1.3297	0.0055945	0.0055945	0.0055945
91	1.3234	0.76616	1.2628	0.78596	0.62731	0.73113	0.44531	1.3684	0.77286	1.3309	0.005545	0.005545	0.005545
92	1.326	0.76873	1.265	0.77905	0.63196	0.73284	0.4466	1.3691	0.77188	1.3301	0.0054955	0.0054955	0.0054955
93	1.32	0.76528	1.2617	0.78111	0.63291	0.73216	0.44539	1.369	0.7725	1.332	0.005446	0.005446	0.005446
94	1.313	0.76091	1.2566	0.77752	0.63282	0.73171	0.44518	1.3693	0.77296	1.3313	0.0053965	0.0053965	0.0053965
95	1.3197	0.76421	1.2609	0.78141	0.62971	0.73137	0.44488	1.3698	0.77512	1.3324	0.005347	0.005347	0.005347
96	1.3087	0.75697	1.2553	0.78503	0.63094	0.73332	0.445	1.3727	0.76961	1.3353	0.0052975	0.0052975	0.0052975
97	1.3123	0.76213	1.2601	0.77773	0.63269	0.73196	0.44478	1.3744	0.77158	1.3352	0.005248	0.005248	0.005248
98	1.3105	0.75658	1.2531	0.77853	0.6319	0.7309	0.44546	1.3716	0.77132	1.3329	0.0051985	0.0051985	0.0051985
99	1.314	0.75914	1.254	0.77998	0.6329	0.73168	0.44564	1.3707	0.7696	1.333	0.005149	0.005149	0.005149
100	1.3046	0.75799	1.2553	0.77697	0.63465	0.73363	0.44605	1.3729	0.77054	1.3337	0.0050995	0.0050995	0.0050995
101	1.3098	0.75717	1.2522	0.77946	0.63356	0.73231	0.44483	1.373	0.76994	1.3329	0.00505	0.00505	0.00505
102	1.3093	0.75551	1.2512	0.77843	0.63469	0.73257	0.44596	1.3726	0.77034	1.3324	0.0050005	0.0050005	0.0050005
103	1.3084	0.75483	1.2504	0.77999	0.63436	0.73281	0.44679	1.3707	0.7685	1.3335	0.004951	0.004951	0.004951
104	1.3044	0.75598	1.2519	0.78078	0.63629	0.73322	0.4456	1.3733	0.76977	1.3339	0.0049015	0.0049015	0.0049015
105	1.3071	0.7538	1.2499	0.78048	0.6329	0.73184	0.44585	1.3725	0.77041	1.3337	0.004852	0.004852	0.004852
106	1.2951	0.74847	1.2483	0.78081	0.63284	0.73123	0.44528	1.374	0.76857	1.3359	0.0048025	0.0048025	0.0048025
107	1.3017	0.7488	1.2481	0.78393	0.63002	0.73011	0.44499	1.3735	0.77027	1.3352	0.004753	0.004753	0.004753
108	1.3059	0.74966	1.2421	0.78039	0.63456	0.7312	0.44485	1.3724	0.76848	1.3364	0.0047035	0.0047035	0.0047035
109	1.3012	0.74835	1.2445	0.77951	0.63569	0.733	0.44579	1.3745	0.76811	1.338	0.004654	0.004654	0.004654
110	1.298	0.74658	1.2537	0.77985	0.63316	0.73076	0.44492	1.3768	0.76962	1.3395	0.0046045	0.0046045	0.0046045
111	1.2995	0.74798	1.2452	0.78288	0.63327	0.73209	0.44514	1.3774	0.76865	1.3387	0.004555	0.004555	0.004555
112	1.299	0.74354	1.2433	0.78036	0.63423	0.73275	0.44471	1.3773	0.76949	1.3383	0.0045055	0.0045055	0.0045055
113	1.2975	0.74246	1.2387	0.7791	0.63531	0.73277	0.44467	1.3765	0.76948	1.3379	0.004456	0.004456	0.004456
114	1.2988	0.74462	1.2396	0.78011	0.63454	0.73312	0.44487	1.3754	0.76745	1.3371	0.0044065	0.0044065	0.0044065
115	1.2923	0.74578	1.2409	0.77541	0.63586	0.7317	0.44473	1.3756	0.76807	1.3379	0.004357	0.004357	0.004357
116	1.2869	0.73705	1.2326	0.77947	0.63204	0.73099	0.44453	1.3763	0.76907	1.338	0.0043075	0.0043075	0.0043075
117	1.2836	0.73395	1.2315	0.78104	0.63144	0.73116	0.44443	1.3775	0.76893	1.3385	0.004258	0.004258	0.004258
118	1.2832	0.73725	1.2376	0.78417	0.63015	0.73158	0.44488	1.3772	0.76787	1.3387	0.0042085	0.0042085	0.0042085
119	1.2932	0.7398	1.2357	0.78258	0.63123	0.73047	0.4441	1.378	0.76766	1.3392	0.004159	0.004159	0.004159
120	1.2798	0.7324	1.2373	0.78385	0.63131	0.7306	0.44472	1.3791	0.76713	1.3398	0.0041095	0.0041095	0.0041095
121	1.2833	0.73232	1.2339	0.78475	0.63157	0.73137	0.44425	1.3807	0.76686	1.3412	0.00406	0.00406	0.00406
122	1.2792	0.73207	1.2329	0.7845	0.63156	0.73079	0.44325	1.3817	0.76688	1.3417	0.0040105	0.0040105	0.0040105
123	1.282	0.73166	1.2295	0.78422	0.63023	0.73046	0.44304	1.3824	0.76786	1.3422	0.003961	0.003961	0.003961
124	1.2714	0.72541	1.2306	0.78182	0.63136	0.73024	0.4432	1.3821	0.7681	1.3417	0.0039115	0.0039115	0.0039115
125	1.2753	0.72827	1.2239	0.7825	0.63209	0.73089	0.44379	1.3822	0.76792	1.3416	0.003862	0.003862	0.003862
126	1.2756	0.72872	1.2293	0.78316	0.63079	0.73122	0.4429	1.3837	0.76807	1.3426	0.0038125	0.0038125	0.0038125
127	1.2759	0.72991	1.2251	0.78262	0.6319	0.73065	0.44277	1.3845	0.76831	1.3432	0.003763	0.003763	0.003763
128	1.2772	0.72598	1.2228	0.78357	0.63265	0.73059	0.44271	1.3848	0.76751	1.3437	0.0037135	0.0037135	0.0037135
129	1.263	0.72088	1.2238	0.78345	0.63223	0.73045	0.44286	1.3845	0.76655	1.3439	0.003664	0.003664	0.003664
130	1.2711	0.72282	1.2259	0.78453	0.63168	0.73064	0.44328	1.3852	0.76631	1.3444	0.0036145	0.0036145	0.0036145
131	1.2675	0.72044	1.2219	0.78264	0.63331	0.7305	0.4428	1.3858	0.76632	1.3452	0.003565	0.003565	0.003565
132	1.2628	0.71907	1.2209	0.78441	0.63122	0.73037	0.44279	1.386	0.76636	1.3456	0.0035155	0.0035155	0.0035155
133	1.2729	0.7245	1.2224	0.78355	0.63115	0.73024	0.44251	1.3862	0.76646	1.3462	0.003466	0.003466	0.003466
134	1.2641	0.71678	1.223	0.7815	0.63302	0.72989	0.44297	1.3865	0.76647	1.3465	0.0034165	0.0034165	0.0034165
135	1.2627	0.71605	1.2173	0.78258	0.63344	0.72997	0.4423	1.3869	0.76711	1.347	0.003367	0.003367	0.003367
136	1.2622	0.71718	1.2181	0.78177	0.63269	0.72997	0.44233	1.3866	0.76708	1.3475	0.0033175	0.0033175	0.0033175
137	1.2609	0.71695	1.216	0.78051	0.63395	0.73006	0.44266	1.3865	0.76745	1.3472	0.003268	0.003268	0.003268
138	1.2592	0.71706	1.2172	0.77981	0.63433	0.72976	0.44263	1.3869	0.76759	1.3475	0.0032185	0.0032185	0.0032185
139	1.2577	0.71403	1.2186	0.77993	0.63361	0.73002	0.44246	1.3865	0.76698	1.3479	0.003169	0.003169	0.003169
140	1.2658	0.71692	1.2161	0.77761	0.63473	0.73039	0.44268	1.3868	0.76735	1.3482	0.0031195	0.0031195	0.0031195
141	1.2554	0.70996	1.2091	0.7835	0.63086	0.73042	0.4425	1.3871	0.76753	1.3484	0.00307	0.00307	0.00307
142	1.2512	0.7049	1.2112	0.78308	0.63048	0.73034	0.4423	1.3881	0.76767	1.3492	0.0030205	0.0030205	0.0030205
143	1.2504	0.71012	1.2117	0.78449	0.62977	0.72934	0.44207	1.3886	0.76768	1.3497	0.002971	0.002971	0.002971
144	1.2508	0.70921	1.2092	0.78164	0.63098	0.72955	0.44164	1.3889	0.76802	1.3504	0.0029215	0.0029215	0.0029215
145	1.2522	0.70883	1.2109	0.78131	0.63068	0.72907	0.44137	1.3896	0.76811	1.3512	0.002872	0.002872	0.002872
146	1.2478	0.70639	1.2101	0.78332	0.62856	0.72938	0.44136	1.3901	0.76831	1.3514	0.0028225	0.0028225	0.0028225
147	1.2522	0.70803	1.2082	0.78351	0.62881	0.72929	0.44131	1.3909	0.76857	1.3519	0.002773	0.002773	0.002773
148	1.239	0.70002	1.2037	0.78158	0.63048	0.72874	0.44134	1.3912	0.76843	1.3524	0.0027235	0.0027235	0.0027235
149	1.2404	0.69968	1.2042	0.78384	0.62972	0.72894	0.44169	1.3916	0.76832	1.3527	0.002674	0.002674	0.002674
150	1.2459	0.70135	1.2065	0.78067	0.6319	0.72809	0.44131	1.392	0.76832	1.3533	0.0026245	0.0026245	0.0026245
151	1.237	0.69968	1.2039	0.78283	0.63034	0.72781	0.44095	1.3924	0.76878	1.3533	0.002575	0.002575	0.002575
152	1.2378	0.6994	1.1992	0.78382	0.62965	0.72802	0.4415	1.3922	0.76885	1.3536	0.0025255	0.0025255	0.0025255
153	1.2425	0.69778	1.2058	0.78481	0.62969	0.72846	0.44152	1.3925	0.76867	1.3537	0.002476	0.002476	0.002476
154	1.2348	0.69448	1.2011	0.78527	0.62935	0.72831	0.44151	1.3927	0.76871	1.3541	0.0024265	0.0024265	0.0024265
155	1.2376	0.69602	1.198	0.78461	0.62919	0.7283	0.44148	1.3933	0.76916	1.3541	0.002377	0.002377	0.002377
156	1.2361	0.69638	1.1985	0.78455	0.62952	0.72869	0.44142	1.3936	0.76856	1.3545	0.0023275	0.0023275	0.0023275
157	1.2354	0.69235	1.1962	0.78234	0.63115	0.72851	0.44133	1.394	0.76874	1.355	0.002278	0.002278	0.002278
158	1.2324	0.69381	1.1959	0.78241	0.63156	0.72869	0.441	1.3941	0.76856	1.3554	0.0022285	0.0022285	0.0022285
159	1.235	0.69267	1.1968	0.78231	0.63125	0.72859	0.44086	1.3945	0.76856	1.3557	0.002179	0.002179	0.002179
160	1.2266	0.69229	1.1965	0.78062	0.63136	0.72855	0.44082	1.3948	0.7688	1.3563	0.0021295	0.0021295	0.0021295
161	1.2296	0.69143	1.1958	0.77931	0.6319	0.72846	0.44077	1.3955	0.76869	1.3567	0.00208	0.00208	0.00208
162	1.2297	0.69011	1.1936	0.7782	0.63315	0.72871	0.44056	1.3958	0.76872	1.3568	0.0020305	0.0020305	0.0020305
163	1.2334	0.69214	1.1943	0.77704	0.63455	0.72862	0.44055	1.3958	0.76884	1.357	0.001981	0.001981	0.001981
164	1.2186	0.68568	1.191	0.77755	0.63415	0.72903	0.44064	1.3962	0.76888	1.3573	0.0019315	0.0019315	0.0019315
165	1.2251	0.68529	1.1883	0.77535	0.63486	0.72871	0.44046	1.3966	0.76886	1.3579	0.001882	0.001882	0.001882
166	1.2195	0.68505	1.1913	0.77601	0.63497	0.7287	0.44039	1.3969	0.76907	1.3583	0.0018325	0.0018325	0.0018325
167	1.2256	0.68795	1.1906	0.77369	0.63702	0.7288	0.44035	1.3971	0.76923	1.3587	0.001783	0.001783	0.001783
168	1.2199	0.68452	1.1868	0.77553	0.63639	0.72876	0.44014	1.3976	0.7694	1.3592	0.0017335	0.0017335	0.0017335
169	1.221	0.68449	1.1923	0.77584	0.63615	0.72908	0.44014	1.3979	0.7693	1.3595	0.001684	0.001684	0.001684
170	1.215	0.6813	1.1873	0.77515	0.63665	0.72917	0.44016	1.398	0.76955	1.3598	0.0016345	0.0016345	0.0016345
171	1.2172	0.68136	1.1875	0.77635	0.63636	0.72924	0.44004	1.3983	0.76982	1.3599	0.001585	0.001585	0.001585
172	1.2111	0.67772	1.1834	0.7755	0.63627	0.72886	0.43989	1.3983	0.76976	1.3602	0.0015355	0.0015355	0.0015355
173	1.2156	0.67898	1.1817	0.77506	0.63682	0.7288	0.43983	1.3985	0.77	1.3605	0.001486	0.001486	0.001486
174	1.2148	0.6795	1.1849	0.77454	0.63665	0.72891	0.43991	1.399	0.77032	1.3609	0.0014365	0.0014365	0.0014365
175	1.2108	0.67582	1.1834	0.77483	0.63598	0.72853	0.43991	1.3993	0.77044	1.3612	0.001387	0.001387	0.001387
176	1.2138	0.6769	1.1825	0.77597	0.63568	0.72867	0.43941	1.3997	0.7705	1.3615	0.0013375	0.0013375	0.0013375
177	1.213	0.6779	1.182	0.77612	0.63561	0.72871	0.43942	1.3999	0.77082	1.3619	0.001288	0.001288	0.001288
178	1.2083	0.67621	1.184	0.7761	0.63617	0.7288	0.43939	1.4001	0.77073	1.3623	0.0012385	0.0012385	0.0012385
179	1.2104	0.67496	1.1824	0.77509	0.63602	0.72867	0.43932	1.4006	0.77076	1.3627	0.001189	0.001189	0.001189
180	1.2066	0.67448	1.1833	0.7765	0.63565	0.72867	0.43919	1.4008	0.77096	1.363	0.0011395	0.0011395	0.0011395
181	1.2112	0.67572	1.1815	0.77614	0.63561	0.72875	0.43913	1.4012	0.77111	1.3634	0.00109	0.00109	0.00109
182	1.206	0.67361	1.1787	0.77544	0.63552	0.7283	0.43919	1.4015	0.77119	1.3636	0.0010405	0.0010405	0.0010405
183	1.1977	0.66885	1.1794	0.77604	0.63552	0.72842	0.4391	1.4017	0.77137	1.3639	0.000991	0.000991	0.000991
184	1.2036	0.67029	1.1794	0.77602	0.6359	0.7283	0.43886	1.402	0.77146	1.3643	0.0009415	0.0009415	0.0009415
185	1.1983	0.66543	1.1745	0.77599	0.63532	0.72822	0.43853	1.4022	0.7715	1.3646	0.000892	0.000892	0.000892
186	1.2008	0.66784	1.1758	0.775	0.63577	0.72841	0.43874	1.4023	0.77147	1.3647	0.0008425	0.0008425	0.0008425
187	1.2041	0.66857	1.1746	0.77559	0.63561	0.72832	0.43862	1.4025	0.77163	1.365	0.000793	0.000793	0.000793
188	1.1966	0.66329	1.1735	0.7769	0.63381	0.72817	0.43859	1.4027	0.77145	1.3654	0.0007435	0.0007435	0.0007435
189	1.1969	0.66522	1.1743	0.77589	0.63436	0.7282	0.43853	1.4029	0.77178	1.3656	0.000694	0.000694	0.000694
190	1.2019	0.66662	1.1733	0.77664	0.63431	0.72833	0.43847	1.403	0.77176	1.3659	0.0006445	0.0006445	0.0006445
191	1.1954	0.6649	1.1729	0.77718	0.63348	0.72798	0.43837	1.4033	0.77175	1.3662	0.000595	0.000595	0.000595
192	1.1964	0.66182	1.1722	0.77657	0.63353	0.72793	0.4383	1.4035	0.77195	1.3665	0.0005455	0.0005455	0.0005455
193	1.1929	0.66475	1.1714	0.78103	0.63119	0.72804	0.43819	1.4038	0.77207	1.3668	0.000496	0.000496	0.000496
194	1.1887	0.66106	1.174	0.78148	0.6309	0.72797	0.43823	1.4041	0.77222	1.3671	0.0004465	0.0004465	0.0004465
195	1.1927	0.66191	1.1686	0.78154	0.63069	0.72796	0.4382	1.4043	0.77247	1.3674	0.000397	0.000397	0.000397
196	1.188	0.65771	1.1675	0.78071	0.63073	0.72774	0.43794	1.4045	0.77264	1.3676	0.0003475	0.0003475	0.0003475
197	1.1892	0.66107	1.1703	0.78169	0.63044	0.72796	0.43787	1.4047	0.77272	1.3679	0.000298	0.000298	0.000298
198	1.1811	0.6551	1.1682	0.78185	0.63027	0.72791	0.43785	1.405	0.77297	1.3681	0.0002485	0.0002485	0.0002485
199	1.1812	0.65664	1.167	0.78087	0.63086	0.72778	0.43778	1.4053	0.77302	1.3685	0.000199	0.000199	0.000199
200	1.1866	0.65927	1.1697	0.78046	0.63098	0.72773	0.43775	1.4056	0.77314	1.3688	0.0001495	0.0001495	0.0001495

## Sheet: Comparison of Loss Functions
M3FD dataset illumination loss over epoch						LLVIP dataset illumination loss over epoch
Epoch	L1_loss	delta_0_5	delta_1	delta_2		Epoch	L1_loss	delta_0_5	delta_1	delta_2
0	0.0659	0.0165	0.00513	0.0209		0	0.36	0.2405	0.17	0.2809
1	0.0621	0.0173	0.00374	0.0213		1	0.374	0.2327	0.176	0.2763
2	0.0517	0.0162	0.00434	0.0215		2	0.332	0.2359	0.126	0.2728
3	0.0813	0.0178	0.00433	0.0207		3	0.347	0.2398	0.142	0.2695
4	0.0787	0.0169	0.00341	0.0204		4	0.371	0.2364	0.165	0.2712
5	0.0619	0.0172	0.0031	0.0206		5	0.379	0.2421	0.162	0.273
6	0.111	0.018	0.0162	0.0212		6	0.377	0.248	0.17	0.2764
7	0.128	0.0167	0.00188	0.0205		7	0.356	0.2507	0.15	0.2792
8	0.0993	0.0164	0.00424	0.0209		8	0.373	0.2456	0.166	0.2815
9	0.0525	0.017	0.00252	0.0211		9	0.327	0.243	0.12	0.2839
10	0.0542	0.0165	0.00319	0.0203		10	0.309	0.2413	0.106	0.2851
11	0.0736	0.016	0.00462	0.02		11	0.357	0.2389	0.152	0.2844
12	0.0725	0.0157	0.00345	0.0207		12	0.321	0.2365	0.12	0.283
13	0.0471	0.0156	0.0031	0.0206		13	0.346	0.2344	0.144	0.2817
14	0.0672	0.0159	0.00466	0.021		14	0.366	0.2369	0.168	0.2825
15	0.0726	0.0158	0.00539	0.0208		15	0.343	0.2391	0.14	0.2836
16	0.0576	0.0155	0.00397	0.0203		16	0.351	0.2415	0.148	0.2849
17	0.254	0.0163	0.0289	0.0209		17	0.356	0.2448	0.075	0.2873
18	0.284	0.0156	0.00313	0.0215		18	0.369	0.2472	0.167	0.2895
19	0.05	0.016	0.00187	0.0211		19	0.404	0.2461	0.085	0.2912
20	0.0277	0.0158	0.00234	0.0205		20	0.361	0.2443	0.155	0.2926
21	0.0599	0.0161	0.00638	0.0213		21	0.364	0.2436	0.162	0.2941
22	0.0445	0.0162	0.00314	0.0208		22	0.349	0.2458	0.145	0.2954
23	0.0699	0.016	0.007	0.0204		23	0.342	0.247	0.14	0.2962
24	0.0501	0.0157	0.00419	0.0209		24	0.347	0.2489	0.143	0.2975
25	0.0504	0.0163	0.00498	0.021		25	0.344	0.2502	0.14	0.2986
26	0.0613	0.0159	0.00474	0.0206		26	0.369	0.2517	0.17	0.3001
27	0.241	0.0155	0.00417	0.0201		27	0.329	0.2525	0.123	0.3017
28	0.024	0.0156	0.00339	0.0208		28	0.367	0.2531	0.168	0.3024
29	0.059	0.016	0.00547	0.0207		29	0.346	0.254	0.142	0.303
